# Supplementary material for: The Wheat Nucleoredoxin TaNRX1-2D Gene Ameliorates Salt Tolerance in Wheat (Triticum aestivum L.)
Source: Plants (Basel). 2026 Jan 4;15(1):146. doi: 10.3390/plants15010146 (PMC12787453; doi:10.3390/plants15010146)
Supplement: Supplementary file 1 [file plants-15-00146-s001.zip]

Archive with 5 entries (5 files):
- Supplemental Figures.pdf
- Supplemental Table S1.pdf
- Supplemental Table S2.pdf
- Supplemental Table S3.pdf
- Supplemental Table S4.pdf
